# Supplementary material for: Response Surface Methodology for Optimization of Hydrogel-Forming Microneedles as Rapid and Efficient Transdermal Microsampling Tools
Source: Gels. 2023 Apr 6;9(4):306. doi: 10.3390/gels9040306 (PMC10137625; doi:10.3390/gels9040306)
Supplement: Supplementary file 1 [file gels-09-00306-s001.zip]

Archive with 1 entries (1 files):
- gels-2317936-supplementary.pdf
